# Supplementary material for: Transcriptional regulation of the CRK/DUF26 group of Receptor-like protein kinases by ozone and plant hormones in Arabidopsis
Source: BMC Plant Biol. 2010 May 25;10:95. doi: 10.1186/1471-2229-10-95 (PMC3095361; doi:10.1186/1471-2229-10-95)
Supplement: Additional file 1 — Lower and upper percentiles and p-values. The raw normalized cycle differences (ΔΔCt) for all experiments, their average, standard deviation, geometric mean, lower and upper percentile and the Benjamini-Hochberg False Discovery Rate-corrected p-value for all experiments is shown in the Excel File. Each Excel worksheet represents data for a Figure showing qPCR data. [file 1471-2229-10-95-S1.XLS]

## Sheet: Figure 1
		1 h ozone							8 h ozone
				Col-0
				Geometric Mean	95 % Confidence Interval						Geometric Mean	95 % Confidence Interval
		Average of the normalized cycle difference	Standard deviation of the normalized cycle difference		lower bound	upper bound	Corrected P-Value		Average of the normalized cycle difference	Standard deviation of the normalized cycle difference		lower bound	upper bound	Corrected P-Value
CRK	1	NR		NR					NR		NR
CRK	2	1.71167	0.218556	2.96234	2.25737	3.88749	0.014245	*	0.2825	0.854822	1.1963	0.413222	3.46336	0.651066
CRK	3	1.34917	1.08247	2.51848	0.589285	10.7634	0.184945		-0.195833	0.628062	0.874529	0.376504	2.03132	0.651066
CRK	4	1.01667	0.873372	2.00576	0.621325	6.47497	0.190003		1.60167	1.80462	2.99372	0.265807	33.7176	0.283517
CRK	5	1.55667	0.685479	2.80551	1.1517	6.83414	0.0946215	*	1.78083	1.61979	3.25482	0.397024	26.6831	0.259534
CRK	6	1.78333	1.60332	3.40241	0.393277	29.4357	0.198115		1.92	1.59256	3.73714	0.438266	31.8671	0.232013
CRK	7	1.6175	1.26274	2.2062	0.657394	7.40394	0.182771		4.8225	1.43085	10.5818	2.68372	41.7235	0.0948161	*
CRK	8	3.48417	1.92248	7.722	0.84658	70.4355	0.105978		2.52667	1.21165	4.4032	1.09316	17.7358	0.120357
CRK	10	3.59667	0.937874	11.2912	3.27109	38.9753	0.040517	*	0.969167	2.09288	1.92165	0.121063	30.5025	0.57422
CRK	11	5.71833	1.15396	29.1908	7.68596	110.865	0.0276981	*	2.01	1.32409	3.27367	0.708019	15.1365	0.17805
CRK	12	NR		NR					NR		NR
CRK	13	1.5375	1.10397	2.33511	0.707904	7.70267	0.168428		4.115	1.0772	9.67714	3.01982	31.0108	0.0948161	*
CRK	14	4.55083	1.75483	19.0987	2.05511	177.49	0.076544	*	1.88167	1.25601	3.38584	0.686605	16.6965	0.17805
CRK	15	1.5875	1.22104	2.74485	0.599004	12.5779	0.182771		3.29583	1.91537	8.13607	0.74715	88.5975	0.151037
CRK	16	0.7225	0.519497	1.5493	0.835948	2.87138	0.168428		0.504167	1.50503	1.35731	0.227189	8.10902	0.651066
CRK	17	0.874167	0.410234	1.66355	1.04166	2.65671	0.0946215	*	0.0208333	1.91796	1.0122	0.113433	9.03222	0.984032
CRK	18	0.4275	0.424974	1.27307	0.795348	2.03772	0.216435		0.919167	1.90497	1.68051	0.204023	13.8421	0.57422
CRK	19	3.27167	4.64905	3.7598	0.0940236	150.346	0.349264		-0.578333	4.80777	0.791276	0.0174465	35.8879	0.864686
CRK	20	2.43667	1.74548	4.38928	0.550118	35.0212	0.216435		-0.166667	1.61334	0.903776	0.132557	6.16195	0.894815
CRK	21	-0.461667	0.234844	0.729694	0.532952	0.999064	0.0946215	*	-0.6775	1.9543	0.629735	0.0460942	8.60339	0.651066
CRK	22	-0.89	0.539104	0.569894	0.292323	1.11103	0.190003		-10.7	19.2057	0.00115888	5.43483e-14	2.47112e+07	0.57422
CRK	23	1.22167	2.66468	2.24697	0.0705461	71.5686	0.536543		2.66333	2.54255	5.84133	0.214923	158.76	0.259534
CRK	24	0.988333	0.500596	1.68656	1.0038	2.83373	0.0946215	*	1.47667	1.64381	2.18355	0.397337	11.9996	0.283517
CRK	25	-0.0641667	0.695453	0.960797	0.41084	2.24693	0.943828		1.39917	2.01875	2.3918	0.203104	28.1664	0.408186
CRK	26	-0.0133333	0.311186	0.991647	0.675624	1.45549	0.943828		3.39833	1.62281	8.48274	1.14673	62.7495	0.120357
CRK	27	2.58917	0.964048	4.95899	1.54137	15.9544	0.076544	*	2.34667	1.1892	4.26838	1.00985	18.0414	0.120357
CRK	28	1.3925	1.9049	2.46049	0.220091	27.5069	0.344009		1.895	2.01555	3.40508	0.264733	43.7971	0.280332
CRK	29	2.68583	2.21253	5.97846	0.333198	107.27	0.187022		1.20833	1.11232	2.23553	0.523609	9.54454	0.259534
CRK	30	-6.65875	13.4006	0.0267076	1.66169e-08	42926.1	0.509333		-0.409167	2.02902	0.800424	0.0919693	6.96621	0.785115
CRK	31	-1.49667	15.7512	0.689489	0.000321935	1476.68	0.943828		1.97917	0.794469	1.63504	1.11053	2.40728	0.120357
CRK	32	-2.22	5.3996	0.375819	0.00353842	39.9161	0.575889		2.92417	2.08788	3.6294	0.597544	22.0445	0.186427
CRK	33	-0.935833	3.1231	0.829562	0.244365	2.81617	0.684562		-10.5567	5.17197	0.121499	0.016052	0.91963	0.120357
CRK	34	0.045	0.935416	1.02933	0.317003	3.34229	0.943828		1.41833	1.36785	2.48708	0.44437	13.9199	0.259534
CRK	36	2.51	0.531685	4.9029	2.53391	9.48671	0.0276981	*	3.73333	1.88087	10.6407	1.03011	109.915	0.120357
CRK	37	1.92667	1.88474	3.26132	0.338094	31.4592	0.216435		4.5325	0.631473	16.1347	7.5502	34.4797	0.0322366	*
CRK	38	2.81583	1.44746	2.22282	0.994007	4.97074	0.0946215	*	4.40333	2.9994	3.48724	0.657995	18.4817	0.17805
CRK	39	2.93167	2.97324	5.94675	0.171858	205.774	0.217213		5.6175	1.82461	30.4532	3.46032	268.009	0.0948161	*
CRK	40	0.605	0.185263	1.49088	1.17312	1.8947	0.0534922	*	1.93583	2.07765	3.58894	0.244086	52.7703	0.280332
CRK	41	3.98583	0.532662	12.5125	6.45528	24.2535	0.014245	*	1.06333	1.12515	1.96222	0.484847	7.94128	0.280332
CRK	42	0.065	1.22889	1.04571	0.199577	5.47915	0.943828		0.722917	1.64324	1.64395	0.179497	15.0563	0.57422
CRK	43	1.45556	0.444601	2.72069	1.49432	4.95354	0.0946215	*	1.01222	2.54897	2.00579	0.0646113	62.2675	0.651066
CRK	44	0.543333	0.748277	1.45059	0.531478	3.95918	0.344009		2.31	1.8257	4.86201	0.419645	56.3312	0.220995
CRK	45	1.78417	1.02485	3.08713	0.867737	10.983	0.110008		4.98417	2.5615	23.3131	0.977279	556.135	0.120357
CRK	46	-2.21222	5.71269	0.259204	0.000279169	240.667	0.679592		-1.17889	7.53924	0.487002	5.90005e-05	4019.82	0.864686

## Sheet: Figure 3
		Col-0 1 h Light Stress							Col-0 2 h Light Stress							Col-0 4 h Light Stress plus 4 h Recovery
				Geometric Mean	95 % Confidence Interval						Geometric Mean	95 % Confidence Interval						Geometric Mean	95 % Confidence Interval
					lower bound	upper bound	Corrected P-Value					lower bound	upper bound	Corrected P-Value					lower bound	upper bound	Corrected P-Value
APX2				10.1542	3.5237	29.2611	0.002	*			6.27355	4.17513	9.42664	0	*			0.743868	0.424259	1.30425	0.085	*
				Col-0 1 h Light Stress							Col-0 2 h Light Stress							Col-0 4 h Light Stress plus 4 h Recovery
				Geometric Mean	95 % Confidence Interval						Geometric Mean	95 % Confidence Interval						Geometric Mean	95 % Confidence Interval
		Average of the normalized cycle difference	Standard deviation of the normalized cycle difference		lower bound	upper bound	Corrected P-Value		Average of the normalized cycle difference	Standard deviation of the normalized cycle difference		lower bound	upper bound	Corrected P-Value		Average of the normalized cycle difference	Standard deviation of the normalized cycle difference		lower bound	upper bound	Corrected P-Value
CRK	1	-2.59333	0.947523	0.198228	0.0789199	0.497903	0.590333		-3.25	2.73415	0.199543	0.0139916	2.84581	0.622769		10.9733	9.28196	230.867	0.0278713	1.91234e+06	0.799897
CRK	2	0.32	0.692965	1.67182	0.706228	3.9576	0.877905		0.095	2.48194	1.06213	0.0485035	23.2584	0.976		-0.975	0.572756	0.5387	0.264255	1.09817	0.799897
CRK	3	-0.688333	0.0259272	0.632112	0.610499	0.65449	0.249333		-0.915	0.120208	0.534502	0.454881	0.62806	0.293333		-0.57	0.39598	0.676902	0.397894	1.15155	0.799897
CRK	4	-0.796667	1.3105	0.307336	0.0529559	1.78367	0.832966		-0.221667	0.167349	0.859198	0.68639	1.07551	0.622769		-0.015	0.0542115	0.989783	0.92034	1.06447	0.818829
CRK	5	-0.51	1.76777	0.311508	0.0313536	3.09493	0.877905		-0.893333	0.00942809	0.553219	0.546486	0.560035	0.22		-0.753333	0.989949	0.607001	0.167791	2.19589	0.799897
CRK	6	-0.0316667	0.172063	0.90007	0.714021	1.1346	0.877905		0.561667	0.271058	1.47058	1.02109	2.11793	0.510889		-1.57667	1.97518	0.33872	0.0237361	4.83363	0.799897
CRK	7	-0.616667	2.68229	0.292437	0.0223409	3.82794	0.877905		0.641667	0.0824958	1.36875	1.26466	1.48141	0.293333		-1.77167	2.61865	0.420342	0.0341327	5.17648	0.799897
CRK	8	0.815	2.12368	0.668412	0.0581441	7.68392	0.877905		1.53	0.141421	2.45374	2.08547	2.88704	0.293333		-0.9	1.71591	0.589779	0.0819943	4.24224	0.799897
CRK	10	0.338333	0.935738	0.804194	0.233635	2.76812	0.696235		-0.478333	0.214489	0.724423	0.545685	0.961706	0.622769		-0.34	0.216846	0.795211	0.597145	1.05897	0.799897
CRK	11	1.11167	2.14725	0.786678	0.0656748	9.42314	0.452571		-1.21167	2.47252	0.489245	0.0280395	8.53656	0.9328		-0.686667	0.589256	0.666885	0.337375	1.31822	0.799897
CRK	12	6.22	2.72943	68.5916	4.275	1100.54	0.628571		0.689947	0.956876	1.43038	0.540616	3.78454	0.724533		-0.685	0.850885	0.700911	0.295058	1.66502	0.799897
CRK	13	-0.765	2.55266	0.242302	0.0153405	3.82713	0.877905		0.998333	0.299342	1.7344	1.25489	2.39716	0.418		0.901667	1.03945	1.64435	0.53451	5.05863	0.799897
CRK	14	0.848333	1.17144	1.01305	0.228732	4.48676	0.832966		0.151667	0.266344	1.1033	0.786586	1.54753	0.781		-0.646667	1.03238	0.657614	0.177171	2.4409	0.799897
CRK	15	-0.0366667	1.23037	0.561759	0.121175	2.60428	0.973		-0.17	0.179134	0.897513	0.717885	1.12209	0.664889		-0.896667	0.876812	0.565343	0.189493	1.68667	0.799897
CRK	16	-0.631667	0.172063	0.633506	0.516418	0.777142	0.590333		-0.598333	0.219203	0.695891	0.536385	0.90283	0.45925		-0.433333	0.655252	0.769065	0.353171	1.67472	0.799897
CRK	17	-0.546667	1.45664	0.399333	0.0757593	2.10491	0.877905		-0.416667	0.301699	0.784593	0.556064	1.10704	0.622769		-0.288333	0.813173	0.845462	0.334266	2.13843	0.799897
CRK	18	0.121667	0.596327	0.844151	0.436268	1.63338	0.877905		0.936667	0.207418	1.6972	1.34903	2.13522	0.363		-0.28	0.806102	0.85374	0.349797	2.0837	0.799897
CRK	19	0.201667	1.04888	0.80365	0.349667	1.84705	0.877905		0.0833333	0.0707107	1.03431	0.977879	1.09399	0.622769		-2.19167	0.558614	0.411814	0.264374	0.641481	0.799897
CRK	20	-0.888333	0.813173	0.411351	0.156324	1.08243	0.8052		0.631667	1.30343	1.46734	0.31118	6.91909	0.824		-1.42667	1.92804	0.42061	0.0424236	4.17015	0.799897
CRK	21	-0.988333	0.13435	0.543469	0.45406	0.650485	0.447333		-1.48	0.0707107	0.364133	0.331265	0.400263	0.286		-1.4	1.05123	0.38457	0.0942268	1.56956	0.799897
CRK	22	-1.305	0.412479	0.364664	0.218807	0.607749	0.590333		-1.99333	0.358267	0.283826	0.182127	0.442312	0.352		-1.45167	0.846171	0.399649	0.140154	1.1396	0.799897
CRK	23	-2.06	0.697679	0.184139	0.0744032	0.455723	0.590333		0.363333	0.334697	1.27224	0.823698	1.96502	0.622769		-2.14167	4.71169	0.241894	0.000531866	110.014	0.799897
CRK	24	-0.278333	1.23744	0.543376	0.150673	1.95959	0.877905		0.736667	0.608112	1.47638	0.786034	2.77304	0.622769		-1.765	2.01054	0.393198	0.0489231	3.16016	0.799897
CRK	25	0.815	1.34586	0.918348	0.177414	4.75365	0.832966		0.515	0.0683537	1.37848	1.26805	1.49852	0.293333		1.62	2.85671	2.74473	0.0837389	89.9647	0.799897
CRK	26	-0.258333	0.337054	0.731635	0.482825	1.10866	0.832966		-1.015	0.101352	0.528042	0.466005	0.598338	0.293333		-1.72333	0.0848528	0.338165	0.30457	0.375466	0.799897
CRK	27	0.59	0.452548	1.19074	0.671034	2.11296	0.731789		0.25	1.00409	1.17544	0.329283	4.19598	0.928632		0.665	3.31633	1.53722	0.0229877	102.796	0.843163
CRK	28	-0.73	0.749533	0.458767	0.184939	1.13804	0.832966		-0.631667	0.525616	0.676625	0.357814	1.2795	0.622769		1	0.287557	1.856	1.3098	2.62997	0.799897
CRK	29	1.09	0.79196	2.99975	1.06725	8.4315	0.731789		0.215	0.0919239	1.15389	1.02346	1.30095	0.484		0.215	0.502046	1.15389	0.599303	2.2217	0.799897
CRK	30	0.29	1.42836	2.02848	0.442254	9.304	0.877905		0.115	4.24971	1.06457	0.0114564	98.9226	0.976		-0.31	0.0282843	0.844795	0.819696	0.870664	0.799897
CRK	31	1.01	1.13137	1.56775	0.903727	2.71968	0.832966		0.97	1.10309	1.27248	0.74369	2.17726	0.677286		-0.795	2.5668	0.820784	0.235208	2.86421	0.8107
CRK	32	0.665	1.42128	2.08796	0.611497	7.12938	0.877905		0.525	0.898026	1.26041	0.58014	2.73836	0.781		0.455	0.601041	1.22211	0.727065	2.05422	0.799897
CRK	33	9.15	0.19799	6.04377	5.59316	6.53069	0.22		-3.76	9.14996	0.472008	0.0131461	16.9473	0.860588		-6.735	3.59917	0.260597	0.0637154	1.06585	0.799897
CRK	34	-0.75	0.0989949	0.59052	0.521319	0.668907	0.447333		-1.31	0.0754247	0.431056	0.392004	0.473997	0.286		-0.39	0.457262	0.77839	0.437687	1.3843	0.799897
CRK	36	-0.295	0.374767	0.701382	0.440449	1.1169	0.832966		1.155	0.252201	2.07835	1.51964	2.84246	0.363		-0.786667	1.68291	0.607579	0.0752048	4.90863	0.799897
CRK	37	-0.731667	0.417193	0.532632	0.322506	0.879664	0.671		0.391667	0.535044	1.27165	0.66823	2.41995	0.724533		-1.86	4.40292	0.319427	0.00160264	63.6658	0.799897
CRK	38	-1.44333	0.00942809	0.66277	0.659305	0.666253	0.132		-0.12	1.01352	0.966532	0.550153	1.69804	0.959415		-1.28167	3.5426	0.695186	0.0969783	4.98342	0.799897
CRK	39	-1.36167	0.68118	0.325956	0.144725	0.734132	0.6336		0.05	1.03709	1.03087	0.299469	3.54862	0.976		0.461667	1.85969	1.32413	0.144296	12.1509	0.822381
CRK	40	-1.45	0.287557	0.335754	0.231443	0.487077	0.4895		-1.86	0.707107	0.292936	0.117342	0.731296	0.45925		-0.675	0.860313	0.640458	0.210419	1.94938	0.799897
CRK	41	0.865	0.0636396	1.78046	1.6451	1.92697	0.363		0.45	1.9799	1.33012	0.113636	15.5691	0.928632		-0.08	1.58392	0.95055	0.132824	6.80259	0.955
CRK	42	-0.211667	0.700036	1.2151	0.473005	3.12148	0.877905		-1.38	0.400694	0.387154	0.225605	0.664385	0.418		-1.53667	0.546829	0.347614	0.166351	0.726391	0.799897
CRK	43	-0.313333	0.471405	0.641037	0.339593	1.21006	0.832966		-0.446667	0.0188562	0.735546	0.717089	0.754478	0.286		0.646667	1.10309	1.55997	0.352739	6.89891	0.799897
CRK	44	0.905	1.44957	3.74829	0.535911	26.2164	0.832966		0.565	1.81726	1.47227	0.12852	16.8656	0.921556		-1.355	2.32638	0.395483	0.017435	8.97082	0.799897
CRK	45	0.085	1.36472	0.573506	0.105826	3.10803	0.965953		-0.24	0.834386	0.859304	0.305782	2.4148	0.921556		-1.155	1.19501	0.482038	0.109749	2.11719	0.799897
CRK	46	0.86	0.39598	1.42473	0.887192	2.28794	0.628571		0.14	0.79196	1.0892	0.422358	2.80889	0.9328		-0.19	0.0707107	0.890512	0.818286	0.969113	0.799897

## Sheet: Figure 5
				Weiss Chamber																																					Phytotron
		sid2							npr1							ein2							fad3/7/8							dnd1									sid2							npr1
				Geometric Mean	95 % Confidence Interval						Geometric Mean	95 % Confidence Interval						Geometric Mean	95 % Confidence Interval						Geometric Mean	95 % Confidence Interval						Geometric Mean	95 % Confidence Interval								Geometric Mean	95 % Confidence Interval						Geometric Mean	95 % Confidence Interval
		Average of the normalized cycle difference	Standard deviation of the normalized cycle difference		lower bound	upper bound	Corrected P-Value		Average of the normalized cycle difference	Standard deviation of the normalized cycle difference		lower bound	upper bound	Corrected P-Value		Average of the normalized cycle difference	Standard deviation of the normalized cycle difference		lower bound	upper bound	Corrected P-Value		Average of the normalized cycle difference	Standard deviation of the normalized cycle difference		lower bound	upper bound	Corrected P-Value		Average of the normalized cycle difference	Standard deviation of the normalized cycle difference		lower bound	upper bound	Corrected P-Value				Average of the normalized cycle difference	Standard deviation of the normalized cycle difference		lower bound	upper bound	Corrected P-Value		Average of the normalized cycle difference	Standard deviation of the normalized cycle difference		lower bound
CRK	1	NR		NR					NR		NR					NR		NR					NR		NR					NR		NR							NR		NR					NR		NR
CRK	2	0.218889	0.10378	1.14898	1.00987	1.30726	0.412133		0.526667	0.222586	1.39675	1.05903	1.84217	0.472593		0.484167	1.32366	1.35959	0.26215	7.05125	0.0055	*	0.7325	1.1122	1.5916	0.399188	6.34586	0.241185		1.05778	2.34341	1.95642	0.106139	36.0619	0	*			0.108333	0.70791	1.07115	0.444156	2.58324	0.7953		0.251667	1.24809	1.17313	0.248483
CRK	3	-0.00777778	0.266965	0.994689	0.695205	1.42319	0.974		0.142222	0.371189	1.10226	0.669845	1.81383	0.711135		0.463333	0.93467	1.37328	0.391813	4.81327	0.0576552	*	0.9075	0.527639	1.86132	0.916933	3.77836	0.704		1.02667	2.70567	2.01953	0.0535201	76.2054	0	*			-0.272778	0.32393	0.829654	0.537187	1.28135	0.179826		-0.925556	1.03805	0.530654	0.131791
CRK	4	-0.183333	0.520971	0.882045	0.438423	1.77455	0.412133		1.23667	2.25395	2.33179	0.11329	47.994	0.8096		0.513333	4.18135	1.4211	0.00519918	388.433	0	*	0.941667	3.31148	1.90537	0.0223978	162.089	0		1.52778	6.26855	2.84605	0.00063275	12801.3	0	*			-0.416111	0.433428	0.752109	0.420436	1.34543	0.150526		-1.11833	0.377846	0.465044	0.280094
CRK	5	-0.905556	1.65946	0.548756	0.0635763	4.73657	0.91786		-1.48222	1.65073	0.374467	0.0438784	3.19578	0.946		-0.2725	1.82115	0.834784	0.0783929	8.88938	0.0155294	*	-0.0258333	1.24414	0.983026	0.195324	4.94738	0.044	*	0.178889	3.76133	1.12586	0.00850654	149.01	0.00338462	*			-0.23	0.677013	0.858629	0.356376	2.06873	0.590667		-2.26056	0.897712	0.223567	0.0696653
CRK	6	-0.11	0.808627	0.927253	0.312307	2.75305	0.022	*	2.82	2.21541	6.93295	0.351628	136.695	0.0264	*	3.505	5.61297	11.0964	0.00581546	21173	0.319282		3.91667	5.10009	14.7211	0.0153852	14085.8	0.241185		2.72556	9.57833	6.49763	1.63882e-05	2.57619e+06	0.727				-1.65944	1.30365	0.320005	0.0553625	1.84969	0.0953333	*	-0.812778	1.58683	0.57231	0.0676367
CRK	7	-3.22	1.78141	0.206966	0.0375062	1.14207	0.867122		-3.64556	2.37678	0.168069	0.0172097	1.64135	0.867429		-1.9725	5.15196	0.381008	0.00272651	53.2429	0.0117333	*	-0.948333	3.94996	0.628815	0.0142469	27.7539	0.0275	*	-0.841111	8.55088	0.662678	0.000182235	2409.76	0.00338462	*			-2.48667	1.82273	0.296277	0.0516053	1.70099	0.0953333	*	-1.54111	1.39941	0.470527	0.122986
CRK	8	-3.59222	1.8067	0.121545	0.0152227	0.970477	0.6		-3.33778	2.36719	0.141114	0.00927734	2.14641	0.557333		-1.635	4.60286	0.383194	0.00192666	76.2136	0.0117333	*	-0.595833	3.79133	0.704998	0.00901244	55.1484	0.0275	*	-0.712222	9.279	0.658466	1.53008e-05	28336.9	0.00338462	*			-1.77306	1.65496	0.353381	0.0526961	2.36979	0.137867		-1.43611	1.02598	0.43062	0.132353
CRK	10	-0.327778	0.576911	0.801788	0.37419	1.71802	0.22		-0.337778	1.03445	0.796403	0.203085	3.12312	0.284952		-0.23	1.29802	0.856405	0.154176	4.75711	0.0162105	*	0.1125	0.939225	1.07877	0.311964	3.73038	0.044	*	0.392222	2.46048	1.30258	0.0504949	33.6015	0.00338462	*			-0.281667	0.414009	0.827097	0.478678	1.42912	0.254222		-1.39944	0.31799	0.389389	0.255833
CRK	11	-0.614444	0.40607	0.695916	0.43513	1.113	0.179143		-0.327778	0.797986	0.82416	0.327525	2.07386	0.2288		0.2	1.86854	1.12525	0.129665	9.76496	0.0101538	*	0.793333	1.11175	1.59691	0.441502	5.77603	0.0275	*	1.01444	4.53652	1.81944	0.00958496	345.37	0.493026				-1.83667	1.37069	0.33836	0.0693403	1.65109	0.0953333	*	-1.62722	1.1854	0.382865	0.0972096
CRK	12	NR		NR					NR		NR					NR		NR					NR		NR					NR		NR							NR		NR					NR		NR
CRK	13	-1.04444	0.931929	0.562087	0.205233	1.53943	0.681436		-1.22	1.67985	0.51021	0.0829905	3.13668	0.898419		0.481667	2.76894	1.30432	0.0653608	26.0285	0.0055	*	1.7475	2.16598	2.62188	0.252143	27.2634	0.0352	*	0.65	5.46875	1.43122	0.00387287	528.909	0	*			-1.17111	1.82955	0.524156	0.0725195	3.78849	0.270069		-1.03333	0.927676	0.565543	0.207446
CRK	14	-1.21444	1.11376	0.455144	0.110578	1.8734	0.282118		-1.3	2.03457	0.430592	0.0324758	5.70915	0.355826		-0.716667	2.86947	0.628445	0.0164109	24.0658	0.0101538	*	-0.264167	2.13682	0.842637	0.055811	12.7222	0.0275	*	0.227778	5.51321	1.15909	0.00105291	1275.98	0.00209524	*			-1.20611	0.678421	0.457609	0.193285	1.0834	0.0953333	*	-2.56667	0.376735	0.189459	0.117399
CRK	15	-1.67889	1.74336	0.343746	0.0391162	3.02077	0.412133		-1.93667	1.93873	0.291763	0.026024	3.27106	0.355826		-0.0675	2.53773	0.957975	0.040494	22.663	0.0088	*	0.476667	1.75077	1.35416	0.152678	12.0106	0.044	*	0.135556	5.31717	1.09005	0.00144096	824.588	0	*			-0.861667	0.677219	0.57807	0.248499	1.34473	0.0953333	*	-1.91889	0.767517	0.295081	0.113343
CRK	16	-0.276667	0.14746	0.845652	0.709794	1.00751	0.611243		-0.644444	0.698891	0.676716	0.295066	1.552	0.182769		0.665	1.17855	1.49625	0.36907	6.06593	0	*	1.10417	0.701609	1.95243	0.848568	4.49225	0.560108		1.16889	3.73976	2.03052	0.0239137	172.412	0	*			-0.305556	0.279083	0.830977	0.596539	1.15755	0.137867		-0.415556	0.1675	0.777394	0.637155
CRK	17	-0.356667	0.271805	0.812486	0.595815	1.10795	0.611243		-0.76	0.527457	0.642439	0.351907	1.17283	0.557333		0.575833	1.25527	1.3983	0.333811	5.85736	0.0055	*	0.993333	0.698708	1.78307	0.803329	3.95769	0.560108		1.07444	3.93295	1.86929	0.0210154	166.271	0	*			0.237222	0.564133	1.14811	0.603118	2.18556	0.48125		-0.671111	0.86818	0.676562	0.251214
CRK	18	-0.665556	0.396055	0.686692	0.442966	1.06452	0.669263		-0.612222	0.575097	0.70769	0.374439	1.33753	0.377385		0.39	0.913467	1.24639	0.453451	3.42591	0.022	*	0.745	0.46524	1.52308	0.910065	2.54902	0.978233		0.668889	2.74458	1.459	0.0699321	30.4393	0	*			-0.152222	0.645431	0.917625	0.449152	1.87472	0.719889		-0.453333	0.484195	0.774128	0.45295
CRK	19	0.577778	0.53173	1.2635	0.82862	1.92661	0.102667	*	0.398889	0.98212	1.17524	0.539157	2.56174	0.2288		0.0816667	2.00185	1.03361	0.211143	5.05986	0.114667		0.475	2.00513	1.21201	0.246943	5.9486	0.986		0.804444	2.19936	1.38491	0.241873	7.92973	0.671256				-1.03556	1.27096	0.657579	0.239889	1.80254	0.187		-6.13111	3.2539	0.0835874	0.00632324
CRK	20	0.491111	0.481967	1.34733	0.759328	2.39067	0.412133		0.261111	0.608224	1.17176	0.568267	2.41615	0.557333		0.365	0.822771	1.24804	0.468899	3.32181	0.0055	*	0.965833	0.790337	1.79733	0.701844	4.60274	0.704		0.914444	1.02205	1.74213	0.51637	5.8776	0	*			-1.66167	1.18063	0.364691	0.0895075	1.4859	0.0953333	*	-1.945	1.34671	0.307063	0.0618508
CRK	21	-0.546667	2.11254	0.688562	0.0407838	11.6251	0.412133		0.344444	0.308209	1.26505	0.837586	1.91068	0.284952		0.2125	0.297787	1.1561	0.776195	1.72194	0.114667		0.495833	0.755456	1.40277	0.510555	3.85419	0.139652		0.193333	0.65244	1.14107	0.476676	2.73151	0.108114				-0.228333	0.748242	0.85568	0.314455	2.32844	0.631529		-0.532778	0.47816	0.695121	0.366634
CRK	22	-0.631111	1.2605	0.671166	0.140906	3.1969	0.288444		-0.228889	0.0793259	0.865357	0.784393	0.954678	0.0935	*	0.559167	0.986548	1.42373	0.419625	4.83055	0.74186		0.885833	0.796727	1.7501	0.652502	4.69401	0.276774		0.728889	1.94321	1.58489	0.142868	17.5817	0.135667				-0.396111	0.925261	0.778595	0.247573	2.44861	0.48125		-0.752222	0.589349	0.621725	0.299672
CRK	23	-0.661111	4.31132	0.645255	0.00238647	174.464	0.022	*	2.70889	6.24893	6.02037	0.00179745	20164.5	0	*	2.00417	9.68877	3.77401	1.29256e-05	1.10193e+06	0.87		3.14417	10.0452	8.03335	1.73185e-05	3.72635e+06	0.8393		2.03889	16.0108	3.86185	3.59117e-09	4.15294e+09	0.00209524	*			-2.97944	2.33395	0.138839	0.00669805	2.87788	0.0953333	*	-3.31833	3.31516	0.110912	0.00149598
CRK	24	-2.63333	1.98629	0.248411	0.031695	1.94694	0.412133		-2.46222	3.31332	0.271939	0.0087679	8.43429	0.231		-0.2725	2.0675	0.865788	0.101548	7.38163	0.022	*	0.3725	1.60387	1.21775	0.230958	6.42066	0.0757778	*	-0.0944444	4.96834	0.951279	0.00551666	164.036	0.00338462	*			-1.80444	1.3697	0.385081	0.0930995	1.59278	0.0953333	*	-1.71889	1.49621	0.402905	0.0854365
CRK	25	-0.834444	1.60124	0.594475	0.0840672	4.20378	0.2904		-0.828889	1.19422	0.596537	0.138697	2.56571	0.557333		0.385833	1.52776	1.27185	0.196749	8.22169	0.0229565	*	0.714167	0.666091	1.56067	0.691717	3.5212	0.128		0.957778	2.15362	1.81656	0.130825	25.2238	0.00628571	*			0.293889	1.52802	1.20102	0.185732	7.76626	0.751385		0.688333	1.39289	1.53574	0.280123
CRK	26	0.82	0.989046	1.67514	0.494745	5.6718	0.102667	*	1.63778	0.413875	2.80217	1.68209	4.6681	0.132		1.50583	2.71669	2.57895	0.0904805	73.5075	0.0162105	*	1.93167	1.90551	3.37128	0.321605	35.34	0.22528		2.59889	3.92266	5.12982	0.0406794	646.888	0	*			-0.706667	0.709278	0.641085	0.267344	1.5373	0.146667		-1.08444	1.05618	0.505469	0.137426
CRK	27	0.456667	0.404489	1.34349	0.80466	2.24314	0.022	*	0.706667	0.953613	1.5792	0.471614	5.28793	0	*	0.775	1.59371	1.65053	0.219019	12.4385	0.172432		1.28167	1.71587	2.29034	0.260326	20.1503	0.276774		1.33	2.77842	2.36304	0.069869	79.9207	0.360105				-0.663333	0.609743	0.651227	0.300706	1.41033	0.137867		-1.205	1.03378	0.458806	0.123781
CRK	28	0.73	0.633886	1.57059	0.728411	3.38647	0.611243		0.965556	0.48328	1.81688	1.0114	3.26386	0.8096		0.998333	1.77056	1.85409	0.216813	15.8554	0.0101538	*	1.625	1.27349	2.73174	0.583525	12.7885	0.044	*	1.84667	2.8469	3.1331	0.0993868	98.7686	0	*			-0.34	0.518815	0.81037	0.432088	1.51983	0.265571		-0.374444	0.923767	0.793291	0.258911
CRK	29	5.05444	7.77884	28.9372	0.00112987	741110	0.491097		2.77111	1.6136	6.32772	0.770523	51.9646	0.738737		0.895833	5.72398	1.81562	0.00103545	3183.6	0.0055	*	1.92583	5.36563	3.60447	0.00328117	3959.62	0	*	2.87556	9.19045	6.78338	4.19795e-05	1.09611e+06	0	*			-0.523333	0.376864	0.7058	0.431624	1.15414	0.0953333	*	-0.131667	0.920683	0.916072	0.275525
CRK	30	0.0266667	1.07077	1.01461	0.323898	3.17829	0.161333		0.471111	0.475048	1.29216	0.778597	2.14447	0.11		2.64375	3.70565	4.21385	0.081007	219.198	0.107871		3.00792	2.87656	5.1372	0.239076	110.387	0.221833		0.352222	1.13545	1.21123	0.360891	4.06512	0.06	*			0.0383333	1.58271	1.02107	0.188831	5.52131	0.977209		-1.985	1.75539	0.339605	0.052242
CRK	31	-0.612222	0.817396	0.858912	0.576901	1.27878	0.282118		-0.213333	1.71555	0.948383	0.411352	2.18652	0.377385		0.174167	2.14452	1.04422	0.367543	2.96669	0.022	*	0.845	1.2585	1.23357	0.668409	2.27661	0.0595294	*	1.24778	5.01691	1.36339	0.118507	15.6855	0.00488889	*			0.015	0.152938	1.00373	0.931704	1.08133	0.88		-0.381667	0.943852	0.909542	0.574428
CRK	32	-0.1	1.53334	0.956874	0.254376	3.59942	0.1584		0.307778	1.3888	1.14531	0.344973	3.80245	0.0935		2.30583	3.71683	2.76347	0.111362	68.576	0.556286		3.07333	3.22335	3.87608	0.239248	62.7966	0.347875		1.30667	3.35083	1.77895	0.0983525	32.1766	0.669429				-0.371667	1.35929	0.848876	0.262289	2.74731	0.670057		-0.675	1.48043	0.742627	0.206656
CRK	33	-2.13667	4.40476	0.652706	0.116432	3.65899	0.102667	*	-3.79111	1.64577	0.469085	0.246338	0.893245	0.0264	*	1	9.27263	1.221	0.0324127	45.9956	0.0472593	*	-0.533333	7.18349	0.898983	0.0540538	14.9512	0.044	*	-4.12556	5.93549	0.438783	0.042997	4.47777	0.00733333	*			-0.746667	11.349	0.861494	0.0101471	73.1412	0.91981		-0.83	8.08008	0.847278	0.0358685
CRK	34	-0.608889	0.350275	0.676287	0.43511	1.05115	0	*	-0.173333	1.76721	0.894629	0.0966771	8.27871	0	*	0.791667	1.46013	1.66288	0.264517	10.4537	0.4961		1.05417	1.12198	1.96831	0.47928	8.08347	0.361333		0.828889	2.38022	1.70312	0.0850602	34.1007	0.00209524	*			-2.13111	2.46629	0.254365	0.0113993	5.67594	0.179826		-2.41333	1.31497	0.212189	0.0405223
CRK	36	0.646667	0.238491	1.50621	1.12022	2.02521	0.412133		2.47111	1.29063	4.78361	0.963605	23.7472	0.284952		1.605	4.58223	2.76379	0.00935308	816.686	0.01375	*	2.46417	3.40108	4.76261	0.0698435	324.761	0.276774		2.53889	8.06356	4.99344	0.000224317	111157	0	*			-0.932778	0.941137	0.553874	0.172182	1.78169	0.146667		-0.797778	1.30603	0.603318	0.119232
CRK	37	0.931111	0.465168	1.77056	1.01196	3.09782	0.611243		2.90222	1.61995	5.93398	0.845834	41.6301	0.557333		0.8875	6.63938	1.72381	0.000587364	5059.08	0.0088	*	1.6275	5.7007	2.71441	0.00285985	2576.36	0.0275	*	3.07333	9.83559	6.59085	4.80904e-05	903285	0	*			-1.87889	1.81025	0.315746	0.0358004	2.78477	0.143		-0.966111	2.41357	0.552794	0.0303398
CRK	38	0.597778	0.878979	1.1848	0.726774	1.93148	0.102667	*	2.79222	1.10599	2.20799	1.19381	4.08374	0.0935	*	2.11667	4.87652	1.82293	0.121128	27.4343	0.215368		2.68833	3.92028	2.14387	0.242423	18.9593	0.871415		2.76111	8.76028	2.18859	0.0167816	285.426	0.00209524	*			-2.03333	1.47717	0.561691	0.247063	1.27699	0.0953333	*	-1.53222	2.17884	0.64749	0.192802
CRK	39	0.165556	0.632722	1.10592	0.520228	2.35102	0.102667	*	2.48889	2.29177	4.54295	0.295799	69.7718	0.11		2.70583	6.13916	5.18365	0.00344092	7809.02	0.556286		3.96667	5.07068	11.1592	0.0264714	4704.24	0.441294		1.99444	9.5528	3.36319	3.81686e-05	296344	0.558049				-2.04222	0.786225	0.288822	0.113146	0.737264	0.044	*	-1.58	1.35186	0.382567	0.0763683
CRK	40	0.581111	0.569799	1.46755	0.702145	3.06733	0.179143		0.908889	0.227482	1.82205	1.3575	2.44558	0.234667		0.985	1.33899	1.91593	0.338849	10.8332	0.0352	*	1.37833	0.760533	2.48394	0.928543	6.6448	0.960667		1.26556	2.65487	2.30574	0.074311	71.5432	0	*			-0.573333	0.392298	0.684914	0.412293	1.1378	0.0953333	*	-0.816111	0.85704	0.583494	0.192518
CRK	41	-0.548889	0.319241	0.70613	0.474918	1.04991	0.412133		-0.238889	0.51512	0.859471	0.453177	1.63003	0.557333		0.435	1.24787	1.31753	0.279511	6.21044	0.0576552	*	0.724167	0.755686	1.5826	0.618864	4.04713	0.268714		0.208889	2.47871	1.14159	0.0524774	24.834	0.00851613	*			-0.195	0.459815	0.883719	0.499107	1.56472	0.48125		-0.613333	1.21591	0.677864	0.149633
CRK	42	0.805556	0.873463	1.74007	0.536177	5.6471	0.89781		0.747778	1.26952	1.67229	0.302154	9.25541	0.820976		0.21	1.21786	1.15535	0.223806	5.96424	0.162171		0.288333	1.32759	1.21929	0.20372	7.29759	0.560108		0.445556	0.996529	1.3585	0.354622	5.20416	0.5236				-0.472778	0.599835	0.722457	0.321895	1.62147	0.19536		-0.828333	1.07282	0.565758	0.133254
CRK	43	0.314444	0.347472	1.24138	0.777177	1.98284	0.412133		0.137778	0.520644	1.09937	0.545004	2.21764	0.557333		-0.993333	3.3236	0.505075	0.00572762	44.5387	0.0601333	*	-0.5925	3.25941	0.665363	0.00822714	53.8107	0.0342222	*	0.666667	1.80655	1.58158	0.138572	18.0512	0.01375	*			0.122778	0.656934	1.08809	0.448897	2.63745	0.751385		-0.355	1.12196	0.783402	0.172693
CRK	44	-1.41	0.550676	0.380868	0.181914	0.797412	0.867122		-1.19111	1.98928	0.442441	0.0306617	6.38433	0.557333		0.226667	1.96284	1.16787	0.083858	16.2645	0.0256667	*	0.3575	1.09015	1.2773	0.295807	5.51541	0.104211	*	0.461111	3.60509	1.37119	0.0108698	172.972	0.00733333	*			0.00666667	1.26595	1.00457	0.183758	5.49183	0.99		0.0483333	2.29233	1.03364	0.047699
CRK	45	0.455556	0.371339	1.33352	0.841962	2.11206	0.5665		2.84444	1.48605	6.03231	0.957812	37.9916	0.557333		1.1025	5.61737	2.00684	0.00191196	2106.44	0.0055	*	1.75667	4.80503	3.03396	0.00790418	1164.56	0.0275	*	2.70111	8.64655	5.51004	0.000123317	246199	0	*			-0.733333	0.815688	0.62919	0.229141	1.72767	0.1738		-0.593333	1.35559	0.687379	0.128279
CRK	46	0.544444	0.71828	1.39414	0.590414	3.29198	0.161333		-0.457778	0.7806	0.756248	0.297261	1.92394	0.146667		4.61583	6.25885	16.728	0.00937423	29850.6	0.124235		3.81917	7.31566	10.2869	0.0016284	64984.3	0.123619		1.06111	1.55888	1.91096	0.296076	12.3339	0.102235				-0.203333	1.03604	0.883295	0.255785	3.05025	0.751385		0.733333	2.07795	1.56449	0.130277
[truncated: 15 more columns]

## Sheet: Figure 6
		Col-0														sid2														npr1														ein2
		1 h ozone							8 h ozone							1 h ozone							8 h ozone							1 h ozone							8 h ozone							1 h ozone
				Geometric Mean	95 % Confidence Interval						Geometric Mean	95 % Confidence Interval						Geometric Mean	95 % Confidence Interval						Geometric Mean	95 % Confidence Interval						Geometric Mean	95 % Confidence Interval						Geometric Mean	95 % Confidence Interval						Geometric Mean	95 % Confidence Interval
		Average of the normalized cycle difference	Standard deviation of the normalized cycle difference		lower bound	upper bound	Corrected P-Value		Average of the normalized cycle difference	Standard deviation of the normalized cycle difference		lower bound	upper bound	Corrected P-Value		Average of the normalized cycle difference	Standard deviation of the normalized cycle difference		lower bound	upper bound	Corrected P-Value		Average of the normalized cycle difference	Standard deviation of the normalized cycle difference		lower bound	upper bound	Corrected P-Value		Average of the normalized cycle difference	Standard deviation of the normalized cycle difference		lower bound	upper bound	Corrected P-Value		Average of the normalized cycle difference	Standard deviation of the normalized cycle difference		lower bound	upper bound	Corrected P-Value		Average of the normalized cycle difference	Standard deviation of the normalized cycle difference		lower bound	upper bound	Corrected P-Value
CRK	2	1.71167	0.218556	2.96234	2.25737	3.88749	0.00566667	*	0.2825	0.854822	1.1963	0.413222	3.46336	0.630133		2.31	0.465403	4.33013	2.42748	7.7241	0.017	*	0.755	0.77741	1.61448	0.614023	4.24506	0.217304		2.33083	0.422842	4.38775	2.59347	7.42339	0.00971429	*	1.5025	0.637886	2.59419	1.17355	5.73455	0.0291429	*	1.61167	0.280192	2.78023	1.96228	3.93915	0.0068
CRK	3	1.34917	1.08247	2.51848	0.589285	10.7634	0.176		-0.195833	0.628062	0.874529	0.376504	2.03132	0.632839		2.21417	0.627714	4.55326	1.96119	10.5712	0.0204	*	0.874167	0.930621	1.81932	0.521901	6.34207	0.222417		1.71917	0.529146	3.2445	1.59509	6.59946	0.0161053	*	1.305	0.7531	2.44347	0.889478	6.71239	0.0503704	*	1.695	0.487142	3.19126	1.65989	6.13543	0.0185455
CRK	6	1.78333	1.60332	3.40241	0.393277	29.4357	0.1921		1.92	1.59256	3.73714	0.438266	31.8671	0.15381		3.97417	1.25943	15.314	2.81184	83.4036	0.0226667	*	3.22583	1.14455	9.16087	1.96329	42.7454	0.0374	*	3.83417	1.27349	13.9104	2.50626	77.2067	0.0161053	*	4.4675	0.419792	21.4881	12.2136	37.8054	0.00283333	*	1.60667	0.501066	3.01373	1.53549	5.91509	0.0226667
CRK	7	1.6175	1.26274	2.2062	0.657394	7.40394	0.176		4.8225	1.43085	10.5818	2.68372	41.7235	0.0264444	*	4.21667	4.14476	7.8677	0.147886	418.57	0.163929		4.795	1.9103	10.4404	1.67205	65.1907	0.0425	*	2.53	1.57768	3.44753	0.759532	15.6484	0.0694167	*	6.6775	1.06149	26.2217	9.47648	72.5564	0.00283333	*	0.513333	0.363216	1.28546	0.90743	1.82099	0.118105
CRK	8	3.48417	1.92248	7.722	0.84658	70.4355	0.102	*	2.52667	1.21165	4.4032	1.09316	17.7358	0.068	*	4.56	1.5481	14.5158	2.44759	86.0882	0.0261538	*	3.71167	0.914353	8.82459	3.08374	25.2529	0.0194286	*	4.08583	1.19293	10.9908	2.78801	43.3273	0.0156923	*	4.8875	0.839847	17.5908	6.69692	46.2055	0.00283333	*	2.1775	0.778167	3.5876	1.46621	8.77832	0.023375
CRK	10	3.59667	0.937874	11.2912	3.27109	38.9753	0.0188889	*	0.969167	2.09288	1.92165	0.121063	30.5025	0.511172		3.195	1.52676	8.61337	1.14627	64.7233	0.0472222	*	1.45417	1.67777	2.66461	0.290479	24.4428	0.236692		3.95417	0.425035	14.3675	8.19488	25.1895	0	*	1.30417	0.792513	2.4084	0.845418	6.86096	0.0558571	*	2.705	0.398595	6.19086	3.65663	10.4814	0.0068
CRK	11	5.71833	1.15396	29.1908	7.68596	110.865	0.00971429	*	2.01	1.32409	3.27367	0.708019	15.1365	0.103789	*	4.975	1.07711	18.8268	5.41784	65.4225	0.017	*	2.48333	2.24586	4.32833	0.322403	58.1089	0.176182		5.36917	0.783451	23.7562	9.60084	58.782	0.00566667	*	2.385	0.784883	4.08436	1.64793	10.123	0.0161053	*	4.2725	0.746033	12.4386	5.24922	29.4745	0.0068
CRK	13	1.5375	1.10397	2.33511	0.707904	7.70267	0.167571		4.115	1.0772	9.67714	3.01982	31.0108	0.02125	*	4.65833	2.93711	13.0588	0.545607	312.554	0.0708333	*	4.53	0.499029	12.1663	7.09345	20.8671	0	*	3.28917	1.25452	6.13647	1.58089	23.8197	0.0226667	*	5.46833	1.76057	20.4145	3.04311	136.949	0.0151111	*	0.4225	1.19824	1.26244	0.345633	4.6111	0.583484
CRK	14	4.55083	1.75483	19.0987	2.05511	177.49	0.0432727	*	1.88167	1.25601	3.38584	0.686605	16.6965	0.103789	*	4.91167	1.11766	24.131	5.83366	99.8179	0.017	*	3.57	1.72621	10.1137	1.12858	90.6337	0.0589333	*	5.105	1.84555	27.3524	2.62287	285.243	0.0154545	*	3.46	1.10309	9.41777	2.3193	38.2419	0.00283333	*	2.78917	0.962267	6.09701	1.79564	20.7021	0.023375
CRK	15	1.5875	1.22104	2.74485	0.599004	12.5779	0.176		3.29583	1.91537	8.13607	0.74715	88.5975	0.087125	*	4.16333	1.16011	14.1269	3.32617	59.9994	0.0204	*	3.7475	0.816662	10.8437	3.91766	30.0145	0.017	*	3.79417	1.01666	11.1704	3.14513	39.6736	0.0154545	*	4.1275	0.597001	13.8085	6.56028	29.0651	0.00283333	*	1.49	0.53142	2.5798	1.33005	5.00385	0.023375
CRK	18	0.4275	0.424974	1.27307	0.795348	2.03772	0.19448		0.919167	1.90497	1.68051	0.204023	13.8421	0.511172		1.15125	0.751822	1.91585	0.833577	4.40331	0.0719231	*	0.701667	0.471801	1.48626	0.881638	2.50553	0.1003	*	0.99	0.329905	1.74909	1.21401	2.52003	0.0161053	*	1.48	0.662129	2.30671	1.10839	4.80057	0.02975	*	0.655833	0.127813	1.44828	1.25722	1.66838	0.00971429
CRK	19	3.27167	4.64905	3.7598	0.0940236	150.346	0.308429		-0.578333	4.80777	0.791276	0.0174465	35.8879	0.85		0.71625	1.49135	1.33634	0.4093	4.36309	0.447484		1.94167	3.06952	2.19456	0.192167	25.0621	0.345862		0.121667	1.51192	1.05048	0.316538	3.48621	0.908		1.84	0.532228	2.10608	1.38065	3.21267	0.012	*	0.916667	1.80003	1.44928	0.347467	6.0449	0.434067
CRK	20	2.43667	1.74548	4.38928	0.550118	35.0212	0.19448		-0.166667	1.61334	0.903776	0.132557	6.16195	0.874		2.15889	2.91173	3.70818	0.116036	118.503	0.371733		0.463333	0.796248	1.3248	0.513699	3.4166	0.44625		-0.382222	2.4209	0.792926	0.0444929	14.131	0.860625		-1.89556	3.29301	0.316419	0.00629038	15.9166	0.436848		1.49556	1.68345	2.47903	0.334501	18.3725	0.332444
CRK	22	-0.89	0.539104	0.569894	0.292323	1.11103	0.186105		-10.7	19.2057	0.00115888	5.43483e-14	2.47112e+07	0.511172		0.434444	2.0487	1.31585	0.104091	16.6342	0.771697		0.596667	1.42634	1.45787	0.249247	8.52721	0.544		-0.582222	0.432375	0.692221	0.40524	1.18243	0.0161053	*	0.902222	0.863696	1.76832	0.606823	5.15296	0.0068	*	0.26	0.903924	1.17853	0.384777	3.60972	0.70975
CRK	27	1.3925	1.9049	2.46049	0.220091	27.5069	0.302222		1.895	2.01555	3.40508	0.264733	43.7971	0.222417		0.361667	0.1974	1.26345	0.983815	1.62257	0.0566667	*	1.29167	0.778515	2.30519	0.859467	6.18282	0.0805263	*	0.5	0.53036	1.38167	0.705511	2.70584	0.189429		1.86417	1.28215	3.33787	0.657358	16.9487	0.0726897	*	0.639167	0.848163	1.51176	0.516024	4.42888	0.299462
CRK	29	2.68583	2.21253	5.97846	0.333198	107.27	0.177556		1.20833	1.11232	2.23553	0.523609	9.54454	0.182364		2.51333	2.22055	5.32982	0.293956	96.6366	0.137259		5.2275	8.52244	32.4709	0.000480459	2.19448e+06	0.347933		2.4225	2.25628	5.01705	0.2641	95.3079	0.15237		1.97583	1.87809	3.72647	0.321325	43.2167	0.1428		1.50583	0.656153	2.72522	1.15757	6.41587	0.0358889
CRK	31	-1.49667	15.7512	0.689489	0.000321935	1476.68	0.887091		1.97917	0.794469	1.63504	1.11053	2.40728	0.0494545	*	5.18333	3.11215	3.62426	0.796384	16.4936	0.0695455	*	3.52417	2.95481	2.40002	0.569364	10.1167	0.157048		6.3	1.4456	4.78294	2.36596	9.66901	0.0113333	*	5.11583	7.52898	3.564	0.0911707	139.322	0.03672	*	4.9925	1.24812	3.45646	1.88236	6.34687	0.017
CRK	32	-2.22	5.3996	0.375819	0.00353842	39.9161	0.5338		2.92417	2.08788	3.6294	0.597544	22.0445	0.1156		2.6575	1.30997	3.22687	1.04045	10.0079	0.0483158	*	2.365	0.376381	2.83649	2.04902	3.9266	0.0068	*	2.18667	1.87561	2.62204	0.518595	13.2572	0.133385		3.48333	3.87172	4.64395	0.1637	131.743	0.186452		2.09667	0.739735	2.52005	1.32993	4.77518	0.023375
CRK	36	2.51	0.531685	4.9029	2.53391	9.48671	0.01275	*	3.73333	1.88087	10.6407	1.03011	109.915	0.068	*	3.32667	1.51917	8.22437	1.24747	54.2218	0.044	*	5.45833	2.55152	31.731	1.33601	753.628	0.0558571	*	3.90917	1.09097	11.8943	3.06993	46.0835	0.0156923	*	5.35417	1.06542	29.705	7.91404	111.496	0.00485714	*	1.6425	0.596374	2.83022	1.34983	5.93418	0.024
CRK	37	1.92667	1.88474	3.26132	0.338094	31.4592	0.19448		4.5325	0.631473	16.1347	7.5502	34.4797	0.0068	*	2.215	1.15824	3.89246	0.966723	15.6728	0.0527	*	5.96083	1.71582	38.7583	4.92308	305.136	0.0226667	*	2.72333	1.49573	5.31714	0.880027	32.1263	0.0556364	*	6.27917	1.26415	47.1183	10.3028	215.488	0.00485714	*	0.0466667	0.680865	1.02905	0.45377	2.33364	0.9
CRK	39	2.93167	2.97324	5.94675	0.171858	205.774	0.19448		5.6175	1.82461	30.4532	3.46032	268.009	0.0306	*	5.73833	2.39978	32.7753	1.87625	572.534	0.0385333	*	5.87917	2.20099	35.706	2.59054	492.146	0.0401818	*	6.25	2.07316	44.7386	3.78011	529.493	0.0161053	*	7.142	1.04555	76.9603	22.1327	267.608	0.00283333	*	1.86917	1.93809	3.11648	0.309318	31.3995	0.211083
CRK	41	3.98583	0.532662	12.5125	6.45528	24.2535	0.00566667	*	1.06333	1.12515	1.96222	0.484847	7.94128	0.222417		3.69917	1.07677	10.4333	2.73769	39.7613	0.0204	*	2.52167	1.49695	4.94588	0.769969	31.7697	0.0805263	*	4.16417	0.954981	14.0101	4.27686	45.8944	0.0113333	*	2.0025	0.692534	3.55886	1.50526	8.41413	0.017	*	3.37	0.951607	8.46836	2.59599	27.6246	0.0185455
CRK	45	1.78417	1.02485	3.08713	0.867737	10.983	0.100215	*	4.98417	2.5615	23.3131	0.977279	556.135	0.068	*	3.04583	1.33587	6.85082	1.31012	35.8241	0.0425	*	6.15	2.64725	48.6958	1.83567	1291.78	0.0496923	*	2.96	1.44199	6.4892	1.08815	38.6985	0.0161053	*	6.38583	1.06431	56.5199	15.1291	211.149	0	*	0.623333	0.639919	1.48264	0.671253	3.2748	0.211083
CRK	46	-2.21222	5.71269	0.259204	0.000279169	240.667	0.626258		-1.17889	7.53924	0.487002	5.90005e-05	4019.82	0.85		-0.284444	0.952811	0.840634	0.268916	2.62783	0.698063		0.646667	0.546291	1.48389	0.77197	2.85235	0.236692		0.721111	0.735167	1.55286	0.644481	3.74159	0.270828		0.287778	0.743343	1.192	0.489898	2.90033	0.572		-1.40222	1.26336	0.424948	0.0937594	1.926	0.26384
[truncated: 32 more columns]

## Sheet: Figure 7
		Col-0														sid2														npr1														ein2
		1 h ozone							8 h ozone							1 h ozone							8 h ozone							1 h ozone							8 h ozone							1 h ozone
				Geometric Mean	95 % Confidence Interval						Geometric Mean	95 % Confidence Interval						Geometric Mean	95 % Confidence Interval						Geometric Mean	95 % Confidence Interval						Geometric Mean	95 % Confidence Interval						Geometric Mean	95 % Confidence Interval						Geometric Mean	95 % Confidence Interval
		Average of the normalized cycle difference	Standard deviation of the normalized cycle difference		lower bound	upper bound	Corrected P-Value		Average of the normalized cycle difference	Standard deviation of the normalized cycle difference		lower bound	upper bound	Corrected P-Value		Average of the normalized cycle difference	Standard deviation of the normalized cycle difference		lower bound	upper bound	Corrected P-Value		Average of the normalized cycle difference	Standard deviation of the normalized cycle difference		lower bound	upper bound	Corrected P-Value		Average of the normalized cycle difference	Standard deviation of the normalized cycle difference		lower bound	upper bound	Corrected P-Value		Average of the normalized cycle difference	Standard deviation of the normalized cycle difference		lower bound	upper bound	Corrected P-Value		Average of the normalized cycle difference	Standard deviation of the normalized cycle difference		lower bound	upper bound	Corrected P-Value
SAG21		5.05833	0.725537	24.3004	9.91003	59.5869	0.00566667	*	2.68	0.15396	5.42155	4.48191	6.5582	0	*	4.33333	1.78209	15.3821	1.6991	139.256	0.0385333	*	1.41	2.67121	2.43353	0.0895519	66.13	0.40471		4.46333	1.70126	16.6965	2.03811	136.781	0.0221	*	3.26833	0.144338	7.85749	6.57339	9.39244	0	*	4.52833	0.548483	17.3953	8.82985	34.2697	0
mdhar		2.545	0.733235	5.01281	2.01721	12.4569	0.0204	*	3.31	0.704367	8.138	3.39431	19.5112	0.0145714	*	3.28167	0.948779	7.99326	2.4614	25.9577	0.0204	*	2.44833	0.244412	4.71509	3.48107	6.38655	0	*	2.24333	1.71665	4.14093	0.491529	34.8857	0.10744		3.27667	0.288675	7.96798	5.5681	11.4022	0	*	-0.96	1.77824	0.544405	0.0598645	4.9508	0.420897
PR1		1.03833	0.163583	1.75613	1.47585	2.08965	0.00566667	*	4.21827	0.506074	9.85197	5.75309	16.8712	0.103789	*	-1.705	2.91947	0.396665	0.0178112	8.83395	0.371733		1.025	1.31828	1.74348	0.429388	7.07919	0.274519		0.075	1.19512	1.04151	0.292386	3.70999	0.908		4.79833	2.14197	NR					1.08333	0.993042	1.79952	0.626227	5.17106	0.191048
PR2		-0.626667	2.79438	0.69576	0.029213	16.5708	0.72675		5.365	2.58845	22.322	1.1839	420.874	0.068	*	-0.831667	0.517691	0.617907	0.343431	1.11175	0.0708333	*	1.375	0.702443	2.2165	0.998966	4.91796	0.06375	*	0.725	0.417617	1.52146	0.9473	2.44363	0.0591304	*	2.13167	0.544634	3.43471	1.85153	6.37162	0.0085	*	-0.141667	1.08734	0.921267	0.268296	3.16342	0.835576
PR5		1.02333	1.03538	1.75123	0.576467	5.32001	0.19448		6.44333	0.873723	34.0559	13.3343	86.9793	0.0068	*	2.745	0.317543	4.49518	3.19704	6.32043	0	*	7.68833	1.11429	67.336	20.3659	222.634	0.0068	*	1.69	0.080829	2.52275	2.31313	2.75135	0	*	7.00833	0.225167	46.4031	36.4419	59.087	0	*	-1.42167	0.263657	0.459129	0.345979	0.609283	0.00971429
At4g10500		-1.18	1.38949	0.493305	0.0965689	2.51996	0.245846		4.83833	0.548483	18.1264	9.52201	34.5061	0	*	0.855	0.259808	1.66863	1.23006	2.26358	0.0216364	*	5.685	1.59541	30.0958	4.62659	195.772	0.0226667	*	3.39167	0.40607	7.62211	4.73244	12.2762	0	*	7.11167	0.540785	70.7198	37.4871	133.414	0	*	-2.545	0.744782	0.21783	0.090881	0.522112	0.0185455
At5g03350		-1.08667	0.119319	0.505935	0.43693	0.585838	0	*	2.22833	0.490748	4.04379	2.21241	7.39111	0.0145714	*	0.52	0.030792	1.38548	1.33403	1.43891	0	*	-0.218333	0.302147	0.87206	0.601568	1.26418	0.296286		1.82667	0.053886	3.14349	2.94206	3.35871	0	*	0.828333	0.356033	1.68097	1.08527	2.60364	0.0293636	*	-1.66667	1.5319	0.351687	0.0535243	2.3108	0.191048
pdf1.2		-3.1	0.26943	0.193728	0.146476	0.256224	0	*	2.44667	0.065433	3.65242	3.41265	3.90904	0	*	-1.16333	0.173205	0.540139	0.45128	0.646496	0.0113333	*	5.21	0.839082	15.7752	6.60419	37.6818	0.0068	*	-2.135	0.0712065	0.322911	0.299911	0.347676	0	*	1.505	0.0211695	2.21848	2.17028	2.26776	0	*	-1.69	0.019245	0.408701	0.400619	0.416945	0
[truncated: 33 more columns]

## Sheet: Figure 8
		Col-0 1 h Light Stress							Col-0 2 h Light Stress						Col-0 4 h Light Stress plus 4 h Recovery							sid2 1 h Light Stress							sid2 2 h Light Stress							sid2 4 h Light Stress plus 4 h Recovery							npr1 1 h Light Stress
				Geometric Mean	95 % Confidence Interval						Geometric Mean	95 % Confidence Interval					Geometric Mean	95 % Confidence Interval						Geometric Mean	95 % Confidence Interval						Geometric Mean	95 % Confidence Interval						Geometric Mean	95 % Confidence Interval						Geometric Mean	95 % Confidence Interval
		Average of the normalized cycle difference	Standard deviation of the normalized cycle difference		lower bound	upper bound	Corrected P-Value		Average of the normalized cycle difference	Standard deviation of the normalized cycle difference		lower bound	upper bound	Corrected P-Value	Average of the normalized cycle difference	Standard deviation of the normalized cycle difference		lower bound	upper bound	Corrected P-Value		Average of the normalized cycle difference	Standard deviation of the normalized cycle difference		lower bound	upper bound	Corrected P-Value		Average of the normalized cycle difference	Standard deviation of the normalized cycle difference		lower bound	upper bound	Corrected P-Value		Average of the normalized cycle difference	Standard deviation of the normalized cycle difference		lower bound	upper bound	Corrected P-Value		Average of the normalized cycle difference	Standard deviation of the normalized cycle difference		lower bound	upper bound	Corrected P-Value
CRK	2	0.32	0.692965	1.22511	0.517523	2.90013	0.864842		0.095	2.48194	1.06213	0.0485035	23.2584	0.966	-0.975	0.572756	0.5387	0.264255	1.09817	0.776455		-0.59	0.0707107	0.68775	0.629857	0.750963	0.2964		-2.285	0.120208	0.234632	0.202054	0.272463	0.375		1.04497	0.254744	0.613526	0.288015	1.30693	0.736211		-0.815	0.883883	0.596257	0.198647	1.78972	0.689063
CRK	3	-0.688333	0.0259272	0.624227	0.602884	0.646327	0.429		-0.915	0.120208	0.534502	0.454881	0.62806	0.5096	-0.57	0.39598	0.676902	0.397894	1.15155	0.776455		-0.801667	0.916882	0.577625	0.168784	1.97679	0.754		-1.12	0.532687	0.464514	0.227287	0.949343	0.4875		0.526614	0.138047	0.639365	0.566962	0.721015	0.3224		0.576667	0.905097	1.48408	0.440564	4.99923	0.701316
CRK	6	-0.0316667	0.172063	0.978492	0.776233	1.23345	0.907833		0.561667	0.271058	1.47058	1.02109	2.11793	0.603778	-1.57667	1.97518	0.33872	0.0237361	4.83363	0.776455		1	0.758961	1.987	0.7155	5.51806	0.676		-0.79	1.07009	0.581331	0.137718	2.45389	0.639474		0.943162	0.0499629	0.557868	0.55434	0.561419	0.052	*	1.445	1.29872	2.69709	0.469717	15.4866	0.689063
CRK	7	-0.616667	2.68229	0.739583	0.0565008	9.68098	0.907833		0.641667	0.0824958	1.36875	1.26466	1.48141	0.5096	-1.77167	2.61865	0.420342	0.0341327	5.17648	0.776455		0.211667	0.53033	1.1091	0.667014	1.84418	0.9022		-1.65167	0.832029	0.445756	0.200739	0.989833	0.4875		0.823708	0.118971	0.658728	0.186653	2.32475	0.736211		0.793333	1.15494	1.47417	0.4871	4.46145	0.701316
CRK	8	0.815	2.12368	1.61307	0.140319	18.5435	0.8879		1.53	0.141421	2.45374	2.08547	2.88704	0.5096	-0.9	1.71591	0.589779	0.0819943	4.24224	0.776455		0.19	1.27751	1.11792	0.2573	4.85714	0.938		-0.284167	0.0836743	0.846442	0.768796	0.93193	0.4625		1.25049	0.512774	1.03785	0.51857	2.07714	0.9815		0.923333	0.919239	1.71892	0.597309	4.94666	0.689063
CRK	10	0.338333	0.935738	1.25612	0.364927	4.32368	0.632		-0.478333	0.214489	0.724423	0.545685	0.961706	0.793	-0.34	0.216846	0.795211	0.597145	1.05897	0.776455		0.556667	0.702393	1.45524	0.575414	3.68037	0.754		-1.90833	0.940452	0.276333	0.079782	0.957107	0.4875		0.944058	0.441317	0.700418	0.330733	1.48333	0.736211		1.235	0.219203	2.29871	1.72079	3.0707	0.49375
CRK	11	1.11167	2.14725	1.92686	0.160861	23.0807	0.624		-1.21167	2.47252	0.489245	0.0280395	8.53656	0.918667	-0.686667	0.589256	0.666885	0.337375	1.31822	0.776455		1.86333	0.235702	3.0023	2.28601	3.94302	0.2964		-1.01	1.71591	0.551063	0.0757582	4.00842	0.664286		1.27543	0.921259	0.767575	0.40673	1.44855	0.736211		1.62	0.980521	2.60078	0.836878	8.08247	0.6
CRK	13	-0.765	2.55266	0.655759	0.0415172	10.3576	0.907833		0.998333	0.299342	1.7344	1.25489	2.39716	0.576333	0.901667	1.03945	1.64435	0.53451	5.05863	0.776455		-0.405	0.605755	0.799802	0.415499	1.53955	0.792235		-0.591667	1.55799	0.72155	0.133894	3.8884	0.779545		0.781796	0.178243	0.845934	0.194939	3.67092	0.9815		0.648333	0.228631	1.42991	1.11676	1.83086	0.6
CRK	14	0.848333	1.17144	1.73299	0.391285	7.67535	0.752471		0.151667	0.266344	1.1033	0.786586	1.54753	0.820444	-0.646667	1.03238	0.657614	0.177171	2.4409	0.776455		2.08833	0.850885	3.87115	1.31339	11.4101	0.664857		-1.04167	0.153206	0.509077	0.419041	0.618458	0.45		1.24273	0.693331	0.518512	0.164211	1.63725	0.736211		2.31667	1.10309	4.48863	1.10541	18.2265	0.6
CRK	15	-0.0366667	1.23037	0.976948	0.210733	4.52908	0.973		-0.17	0.179134	0.897513	0.717885	1.12209	0.800429	-0.896667	0.876812	0.565343	0.189493	1.68667	0.776455		0.933333	0.697679	1.81057	0.758723	4.32066	0.676		-2.07667	0.362981	0.266906	0.16976	0.419645	0.45		0.974974	0.00279173	0.359905	0.337375	0.383939	0.13		1.40333	0.872098	2.44144	0.823149	7.24123	0.6
CRK	18	0.121667	0.596327	1.07113	0.553572	2.07256	0.624		0.936667	0.207418	1.6972	1.34903	2.13522	0.598	-0.28	0.806102	0.85374	0.349797	2.0837	0.776455		0.23	0.122565	1.1387	0.994241	1.30416	0.676		-0.141667	0.709464	0.923111	0.42092	2.02446	0.51875		0.847563	0.316166	0.848932	0.678311	1.06247	0.736211		0.213333	1.62635	1.12804	0.186425	6.82562	0.689063
CRK	19	0.201667	1.04888	1.08506	0.472108	2.49382	0.907833		0.0833333	0.0707107	1.03431	0.977879	1.09399	0.793	-2.19167	0.558614	0.411814	0.264374	0.641481	0.776455		-2.32167	0.233345	0.390703	0.324671	0.470166	0.2964		-2.22333	2.14018	0.406569	0.0744203	2.22115	0.558824		0.996446	0.125317	1.01701	0.0737669	14.0213	0.989		-0.478333	1.27044	0.823964	0.300713	2.25769	0.782955
CRK	20	-0.888333	0.813173	0.583181	0.221623	1.53459	0.679714		0.631667	1.30343	1.46734	0.31118	6.91909	0.845684	-1.42667	1.92804	0.42061	0.0424236	4.17015	0.776455		-0.868333	0.440763	0.552823	0.306541	0.996976	0.676		-2.33833	0.723606	0.20268	0.0769789	0.533642	0.51875		0.631448	0.0682594	0.367045	0.142068	0.94829	0.736211		-0.873333	0.575114	0.55094	0.255237	1.18923	0.45
CRK	22	-1.305	0.412479	0.438453	0.263082	0.730726	0.624		-1.99333	0.358267	0.283826	0.182127	0.442312	0.5096	-1.45167	0.846171	0.399649	0.140154	1.1396	0.776455		-1.24667	0.0424264	0.454913	0.43163	0.479453	0.195		-2.84333	0.952237	0.16589	0.051016	0.539431	0.4625		0.531226	0.131202	0.432947	0.125961	1.48811	0.736211		-1.15333	0.669394	0.482545	0.210638	1.10545	0.6
CRK	27	0.59	0.452548	1.46445	0.825282	2.59866	0.632		0.25	1.00409	1.17544	0.329283	4.19598	0.918667	0.665	3.31633	1.53722	0.0229877	102.796	0.85696		0.115	0.629325	1.07719	0.485205	2.39144	0.938		-0.975	0.53033	0.532371	0.271851	1.04255	0.4875		1.04823	0.588633	0.332067	0.251525	0.4384	0.3224		-0.87	2.16375	0.569769	0.0367127	8.84262	0.782955
CRK	29	1.09	0.79196	2.06617	0.7351	5.80744	0.632		0.215	0.0919239	1.15389	1.02346	1.30095	0.603778	0.215	0.502046	1.15389	0.599303	2.2217	0.776455		0.06	0.480833	1.04076	0.555714	1.94915	0.938		0.2	0.820244	1.14243	0.391724	3.33179	0.821875		1.34908	1.01411	1.06884	0.939316	1.21623	0.736211		0.25	0.155563	1.1811	0.964106	1.44693	0.6
CRK	31	1.01	1.13137	1.28519	0.740844	2.2295	0.7384		0.97	1.10309	1.27248	0.74369	2.17726	0.800429	-0.795	2.5668	0.820784	0.235208	2.86421	0.83313		1.04	2.29103	1.2948	0.424367	3.95062	0.9022		-0.930094	0.31126	0.793696	0.682079	0.923577	0.4625		1.01179	0.386638	0.770402	0.453366	1.30914	0.736211		-1.615	3.66988	0.669516	0.112131	3.99757	0.782955
CRK	32	0.665	1.42128	1.34065	0.392633	4.57766	0.864842		0.525	0.898026	1.26041	0.58014	2.73836	0.820444	0.455	0.601041	1.22211	0.727065	2.05422	0.776455		0.05	0.296985	1.02229	0.790917	1.32134	0.938		-0.555	0.388909	0.782969	0.559512	1.09567	0.51875		1.10275	0.336446	1.10427	0.296894	4.10726	0.9815		0.06	3.3234	1.0268	0.05813	18.1373	0.984
CRK	36	-0.295	0.374767	0.829566	0.520946	1.32102	0.752471		1.155	0.252201	2.07835	1.51964	2.84246	0.5096	-0.786667	1.68291	0.607579	0.0752048	4.90863	0.776455		0.455	0.304056	1.33402	0.914592	1.94579	0.676		0.266667	0.216846	1.18401	0.904566	1.54978	0.51875		0.791018	0.0545149	0.668842	0.203285	2.20061	0.736211		1.53333	0.414836	2.64114	1.57808	4.42031	0.6
CRK	37	-0.731667	0.417193	0.638315	0.386496	1.0542	0.632		0.391667	0.535044	1.27165	0.66823	2.41995	0.80275	-1.86	4.40292	0.319427	0.00160264	63.6658	0.776455		0.225	0.610469	1.14803	0.550963	2.39215	0.9022		-0.4	0.612826	0.782372	0.374412	1.63485	0.65625		0.635158	0.00446538	0.63506	0.107696	3.74481	0.7891		1.09	0.141421	1.95186	1.6466	2.31371	0.483333
CRK	39	-1.36167	0.68118	0.436889	0.19398	0.983981	0.624		0.05	1.03709	1.03087	0.299469	3.54862	0.966	0.461667	1.85969	1.32413	0.144296	12.1509	0.850417		0.0283333	0.407765	1.01738	0.625752	1.65411	0.938		-0.21	0.79196	0.88011	0.342433	2.26203	0.821875		0.530445	0.132307	0.973992	0.163139	5.81504	0.989		1.27333	0.141421	2.1692	1.8327	2.56748	0.483333
CRK	41	0.865	0.0636396	1.73039	1.59884	1.87277	0.429		0.45	1.9799	1.33012	0.113636	15.5691	0.918667	-0.08	1.58392	0.95055	0.132824	6.80259	0.955		0.34	0.410122	1.24053	0.745246	2.06496	0.754		-1.305	0.26163	0.437239	0.315894	0.605197	0.45		1.0797	0.920223	0.749434	0.504697	1.11285	0.736211		0.225	0.33234	1.15331	0.763152	1.74293	0.701316
CRK	45	0.085	1.36472	1.05517	0.194704	5.71834	0.973		-0.24	0.834386	0.859304	0.305782	2.4148	0.918667	-1.155	1.19501	0.482038	0.109749	2.11719	0.776455		1.285	0.00707107	2.25211	2.23248	2.27192	0.052	*	-1.26	0.0848528	0.451097	0.406103	0.501077	0.375		1.01409	0.058104	0.252251	0.243568	0.261242	0.078		-0.905	3.51432	0.564518	0.00727226	43.8215	0.845652
CRK	46	0.86	0.39598	1.69023	1.05253	2.71431	0.624		0.14	0.79196	1.0892	0.422358	2.80889	0.918667	-0.19	0.0707107	0.890512	0.818286	0.969113	0.776455		1.15	0.933381	2.01749	0.660565	6.16181	0.676		0.32	0.339411	1.21567	0.810012	1.8245	0.569444		1.15712	0.75394	1.38191	0.777469	2.45626	0.736211		-2	1.83848	0.295048	0.0327185	2.66067	0.689063
[truncated: 49 more columns]
