# Supplementary material for: Transcriptional regulation of the CRK/DUF26 group of Receptor-like protein kinases by ozone and plant hormones in Arabidopsis
Source: BMC Plant Biol. 2010 May 25;10:95. doi: 10.1186/1471-2229-10-95 (PMC3095361; doi:10.1186/1471-2229-10-95)
Supplement: Additional file 3 — List of CRKs for promoter motifs in table 2. This file lists the AGI codes for the CRKs containing the promoter motif combinations shown in table 2. [file 1471-2229-10-95-S3.XLS]

## Sheet: Sheet1
	Genes
1	AT4G23160;AT4G23180;AT4G23190;AT4G23230;AT4G23220;AT4G04490;AT4G04500;AT4G04510;AT4G04540;AT4G11480;AT4G11470;AT4G28670;AT4G38830;AT4G21400;AT4G00970
2	AT1G70520;AT1G70530;AT1G19090;AT3G45860;AT4G23130;AT4G23160;AT4G23150;AT4G23140;AT4G23270;AT4G23280;AT4G23320;AT4G23310;AT4G23300;AT4G23170;AT4G23180;AT4G23190;AT4G23260;AT4G23250;AT4G23240;AT4G23230;AT4G23220;AT4G23200;AT4G04490;AT4G04500;AT4G04510;AT4G04540;AT4G04570;AT4G11530;AT4G11490;AT4G11480;AT4G11470;AT4G28670;AT4G38830;AT4G21410;AT4G21400;AT4G21230;AT4G05200;AT4G00960;AT4G00970;AT5G40380
3	AT1G70520;AT1G19090;AT3G45860;AT4G23160;AT4G23320;AT4G23310;AT4G23170;AT4G23180;AT4G23190;AT4G23260;AT4G23250;AT4G23240;AT4G23230;AT4G23220;AT4G23200;AT4G04490;AT4G04500;AT4G04510;AT4G04540;AT4G04570;AT4G11530;AT4G11490;AT4G11480;AT4G11470;AT4G28670;AT4G38830;AT4G21410;AT4G21400;AT4G21230;AT4G05200;AT4G00970;AT5G40380
4	AT1G70520;AT1G70530;AT1G19090;AT3G45860;AT4G23130;AT4G23160;AT4G23150;AT4G23140;AT4G23270;AT4G23280;AT4G23320;AT4G23310;AT4G23300;AT4G23170;AT4G23180;AT4G23190;AT4G23260;AT4G23250;AT4G23230;AT4G23220;AT4G04490;AT4G11530;AT4G11490;AT4G11480;AT4G11470;AT4G38830;AT4G21410;AT4G21400;AT4G05200;AT4G00960;AT4G00970
5	AT4G23180;AT4G23190;AT4G23230;AT4G23220;AT4G04490;AT4G04510;AT4G11480;AT4G11470;AT4G28670;AT4G38830;AT4G21400;AT4G00970
6	AT4G23220;AT4G11480;AT4G11470;AT4G00970
7	AT4G23180;AT4G23190;AT4G23220;AT4G11480;AT4G11470;AT4G38830;AT4G00970
8	AT4G23160;AT4G23180;AT4G23190;AT4G04500;AT4G11480;AT4G11470;AT4G38830;AT4G00970
9	AT4G23180;AT4G23190;AT4G23230;AT4G23220;AT4G04500;AT4G11480;AT4G11470;AT4G38830;AT4G21400;AT4G00970
10	AT4G23150;AT4G23140;AT4G23180;AT4G23190;AT4G23230;AT4G23220;AT4G11480;AT4G11470;AT4G38830;AT4G21400;AT4G00970
11	AT4G23180;AT4G23190;AT4G11480;AT4G11470;AT4G38830;AT4G00970
12	AT4G23180;AT4G23190;AT4G23220;AT4G11480;AT4G11470;AT4G38830;AT4G00970
13	AT4G23160;AT4G23150;AT4G23180;AT4G23190;AT4G11480;AT4G11470;AT4G38830;AT4G00970
14	AT1G70520;AT1G19090;AT3G45860;AT4G23170;AT4G23180;AT4G23190;AT4G23250;AT4G23230;AT4G23220;AT4G23200;AT4G04490;AT4G04510;AT4G11480;AT4G11470;AT4G28670;AT4G38830;AT4G21410;AT4G21400;AT4G00970
15	AT1G70520;AT1G19090;AT4G23130;AT4G23140;AT4G23280;AT4G23320;AT4G23310;AT4G23170;AT4G23190;AT4G23260;AT4G23250;AT4G23220;AT4G11480;AT4G11470;AT4G21410;AT4G05200;AT4G00970
16	AT1G19090;AT3G45860;AT4G23170;AT4G23180;AT4G23190;AT4G23250;AT4G23220;AT4G23200;AT4G11480;AT4G11470;AT4G38830;AT4G21410;AT4G00970
17	AT4G23220;AT4G11490;AT4G11890
18	AT1G70520;AT4G23320;AT4G23310;AT4G23170;AT4G23180;AT4G23190;AT4G23250;AT4G23230;AT4G23220;AT4G04500;AT4G04570;AT4G11530;AT4G11490;AT4G11480;AT4G11470;AT4G38830;AT4G21410;AT4G21400;AT4G05200;AT4G00970;AT5G40380
19	AT1G70520;AT1G70530;AT4G23150;AT4G23140;AT4G23320;AT4G23310;AT4G23300;AT4G23170;AT4G23180;AT4G23190;AT4G23250;AT4G23230;AT4G23220;AT4G11530;AT4G11490;AT4G11480;AT4G11470;AT4G38830;AT4G21410;AT4G21400;AT4G05200;AT4G00970
20	AT1G19090;AT3G45860;AT4G23300;AT4G23170;AT4G23180;AT4G23190;AT4G23250;AT4G23220;AT4G11480;AT4G11470;AT4G38830;AT4G21410;AT4G00970
21	AT4G23220;AT4G11490;AT4G11890
22	AT1G70520;AT1G70530;AT3G45860;AT4G23160;AT4G23150;AT4G23310;AT4G23170;AT4G23180;AT4G23190;AT4G11480;AT4G11470;AT4G38830;AT4G05200;AT4G00970
