# Supplementary material for: Transcriptional regulation of the CRK/DUF26 group of Receptor-like protein kinases by ozone and plant hormones in Arabidopsis
Source: BMC Plant Biol. 2010 May 25;10:95. doi: 10.1186/1471-2229-10-95 (PMC3095361; doi:10.1186/1471-2229-10-95)
Supplement: Additional file 4 — Primer sequences for qPCR analysis. All primer sequences used for qPCR analysis in the manuscript plus the experimentally determined primer amplification efficiencies Ex are listed. [file 1471-2229-10-95-S4.XLS]

## Sheet: prim
				Forward Primer	Reverse Primer	Amplification Efficiency
CRK	1	At4g19090	DUF26 40	GAAAGCGACCGAGTCTTTCCATGAC	ACTCCGCTGATCAGATTCACTTCGT	1.642
CRK	2	At4g70520	DUF26 41	CTGCAAACGTCGGACCATAAAGAG	CCGTCTGGAAGAACCCCCTTATAGA	1.886
CRK	3	At4g70530	DUF26 39	AGATTGCGACTTGTGTTTCGCTCAG	CCGGTCTTGCAAGCTTAACGTCTC	1.983
CRK	4	AT3G45860	DUF26 14	AACCGCCACTAGATCATCATCACCA	AGCCCGGAGACTAAAGAAAGCTACG	1.983
CRK	5	At4g23130	DUF26 13	TTGTTGTGCCAGTCGCTATCTCAGT	ACCCTGCAGTTGTGATGTCATCCTC	1.94
CRK	6	At4g23140	DUF26 6	AGTAACATTCTCCTAGATGCGGATATAAA	TATTCTGCTTGTGTTATCTTGGG	1.987
CRK	7	At4g23150	DUF26 8	GCTTTATCGAGACAGATGACGCACA	TGGCTGGACGTTTTACAGGATCTTC	1.631
CRK	8	At4g23160	DUF26 7	GCGCACCAAACACATCGAAAGT	CCCCCTCAAGATGGGAGAAAGATAC	1.798
CRK	10	At4g23180	DUF26 9	TGCAATGCATGGTCAGTACTCAATG	TAATGGTCGCCCGTTACTCCAAA	1.962
CRK	11	At4g23190	DUF26 4	ATGCGATGCATGGTCAATACTCCA	CTCCAAAGCCTCGAAGCATAAGTGA	1.804
CRK	12	At4g23200	DUF26 1	TTCCGGGCAGAGTTATATCCATTTG	TCCGTTGAAAACTTTCCGAGGTTC	1.68
CRK	13	At4g23210	DUF26 25	CCGGTTTGCTCGGAAGGAAAAA	CAGGCAACCTTCCCTTGAAAACA	1.736
CRK	14	At4g23220	DUF26 2	GTGGGAGCTTTTTCCCTTCTCTGA	ATGATTGCCCAGACAATTCCTATCG	1.912
CRK	15	At4g23230	DUF26 36	TGGAATGGACCAAACCCAGGAAAAC	TGCGCCGTCTGTCTCGTAAAAG	1.889
CRK	16	At4g23240	DUF26 22	CCTCCCGAATATGTGGCGAACG	GCCGGGTCTACAAGTTCCAAGAATG	1.833
CRK	17	At4g23250	DUF26 21	AGCCCGAGCTGTTATATGCGATG	CAAGAGCAACAGTGATTCCGAGGAT	1.79
CRK	18	At4g23260	DUF26 20	GGCGTTATGTCAAGGCCAAACTG	TTGCTGCGATTTTTCCTCCTGAT	1.759
CRK	19	At4g23270	DUF26 15	GGTTGGACGATCTTCAGCATCTTCCT	GGTTGGACGATCTTCAGCATCTTCCT	1.499
CRK	20	At4g23280	DUF26 11	ACCCTACGATGCAAGGGCAGCTAGACT	TCGTATTGGCTTCTGTTTGGTCCATC	1.835
CRK	21	At4g23290	DUF26 23	GTCGTCGTGAGCACTGTACTGCTTG	AGCGAACCTGAGGACGCTGTAAGAT	1.979
CRK	22	At4g23300	DUF26 5	TGCTGGCAACTTGGTTACCTATGC	TGGTTGACAACTTTGGACGGTCTT	1.881
CRK	23	At4g23310	DUF26 12	TTGATTACATGTTTAAGCGC	GCAATAATTATGACAGAGGA	1.94
CRK	24	At4g23320	DUF26 24	GGATCGGGGAACATCCAAACAGA	CGGCAACATGACCTATACTCAACCA	1.697
CRK	25	At4g05200	DUF26 10	CGCTGTACCGGTTTCTGTCTGTG	CGCTGCTTCGATTGCGCTAAACT	1.865
CRK	26	At4g38830	DUF26 30	TAATGCACGGACAGTTCTCGTTCAA	GCAACGCCTTCCTTCCAATTTCTC	1.876
CRK	27	At4g21230	DUF26 43	ATGCAATGCACGGAAGATTCTCA	TTCCTTCAATCCAATTTTGCCAAGC	1.909
CRK	28	At4g21400	DUF26 28	TGGTCGATCAAATGATGACGAAGAG	CGCTTCTTGATCCCGTGGTTAGACT	1.856
CRK	29	At4g21410	DUF26 29	TTCAGCCTGCTGATTCACCACAATC	ACCAAGCATAGGCAAATTGCGAGT	1.946
CRK	30	At4g11460	DUF26 19	CCACCTCCAGTGACCAACAAAGATG	CCTGCAAACAGAAACCCCTAGAGC	1.723
CRK	31	At4g11470	DUF26 17	TGTTTCCGCAGTTATCTTCGTGGTG	CGCCTTGACCTAGCTTGTTGTTCC	1.282
CRK	32	At4g11480	DUF26 18	TGATTCTGGTGGCAATTTGGTGACA	TCTCTGGCCGATCTACAGGAGTTTC	1.554
CRK	33	At4g11490	DUF26 16	GGTGGGATCTGTATCCCTTCATCG	ACAATGGCCACAAAGAATCCAACTG	1.221
CRK	34	At4g11530	DUF26 3	TAGCAATTTGGTAACACACGCTTGG	CATGATGATCGCTGGTAACAATGGA	1.901
CRK	36	At4g04490	DUF26 31	CGGATGCGGAGGAGGATTTATACTG	CCCGCTCGGTAATATCCCCTTG	1.884
CRK	37	At4g04500	DUF26 32	CCAGAATACGCGACATACGGACAAT	CAATCCACCTCTTCCACACAAAAGC	1.847
CRK	38	At4g04510	DUF26 35	GCGAGGTTGTTCAACATGGACCAG	CCCGAGGGCTTCGAAATAGTTCTTG	1.328
CRK	39	At4g04540	DUF26 34	GGAAGAAGCATTGGATATGGTGGAA	AGCCGCTAAGACCATACCAAGATCA	1.837
CRK	40	At4g04570	DUF26 33	AAGGAGGCATGGCTAGTCTTCCAA	AATTCCGCCATACCCAATGCTTTTC	1.935
CRK	41	At4g00970	DUF26 26	GAGCCTGATCCAAAACCAGGAAATG	TGCCGTTCTTCTGTTCCTTGTCA	1.885
CRK	42	At4g40380	DUF26 38	ACCAGCTCAATCCTAAGATCGCTGA	TCCACAAGCAATCTCGAGAACAAGA	1.989
CRK	43	At4g70740	DUF26 37	CGCAGCTCCAATCGAGGTCTTG	TGGGTCGGGTGAAAATCTTTGGTAG	1.989
CRK	44	At4g00960	DUF26 27	GGACGATGCAATGAATCCGAAAATC	TTTTCACCGAGAATTGCCCACTC	1.983
CRK	45	At4g11890	DUF26 45	GCAGCTGAAACAACTGAAATTGTCG	CAAGCCTTCCTTCTGCTAATGATCG	1.881
CRK	46	At4g28670	DUF26 42	CGAGCTGCTTACCATCCAAAGAAGG	AAATCCAGCTGCAATAGCCAACACA	1.841
PR-1		At2g14610		TGATCATGCATACACACGTACA	CATCCTGCATATGATGCTCCT	1.72
PDF1.2		At5g44420		CCAAACATGGATCATGCAAC	CACACGATTTAGCACCAAAGA	1.698
MDHAR		At3g09940		GACGTGTTATCCGAGGAAGG	GACCCAATGTCTCAAAGAGAGG	1.884
PR-2		At3g57260		GCAATGCAGAACATCGAGAA	TCATCCCTGAACCTTCCTTG	1.784
PR-5		At3g04720		GTACCACCGCGGACTACTGT	CGGCTCTCAAATCCCAATTA	1.729
SAG21		At4g02380		TGGGTAATGATCTGGTGCAG	GAGGAAACCAAACGTTCTG	1.879
LLP		At5g03350		ATGTACCCCGGTTTTTCTGG	TCTCTTGGCTCTGTTCTGGA	1.872
		At4g10500		CAGAACCTACCCGTTTGTTGA	GGTTGTTGGAGCTTTGAAGG	1.82
Actin-2		At3g18780		TGCGTATGCATGAAGATTTTG	CCATTGAAAACCTTTTTCGCCA	1.827
APX2		AT3G09640		AAGACGAAGACAGGAGGACCG	GGGTCAAGAAGCCTAACGGC	1.49
